# Supplementary material for: Extraction of DNA from captive‐sourced feces and molted feathers provides a novel method for conservation management of New Zealand kiwi (Apteryx spp.)
Source: Ecol Evol. 2018 Feb 17;8(6):3119–30. doi: 10.1002/ece3.3795 (PMC5869209; doi:10.1002/ece3.3795)
Supplement: Supplementary file 3 [file ECE3-8-3119-s003.xlsx]

## Sheet: Allelic frequencies per pop
Title: Extraction of DNA from captive-sourced faeces and moulted feathers provides a novel method for conservation management of New Zealand kiwi (Apteryx spp.)
Authors: Ana Ramón-Laca, Daniel J. White, Jason T. Weir, Hugh A. Robertson
Data Title:	Allelic frequencies per population and speices for 23 loci analysed in a Genetic Analyzer 3500xL at the Applied Ecological Genetics laboratory (Landcare Research)
No. Loci	23
No. Samples	326
No. Pops.	10
Allele Frequencies and Sample Size by Populations
Locus	Allele/n	Northland	Coromandel	Western	Eastern	A. mantelli	A. haastii	A. owenii	A. rowi	Haast	Fiordland	Rakiura	A. australis
Z37B	N	34	52	74	72	232	9	7	3	49	13	12	74
	92	0.19118	0.25962	0.25676	0.1875	0.22629	0.22222	0.28571	0.33333	0.18367	0.07692	0.375	0.19595
	94	0	0	0	0	0	0.77778	0.71429	0	0	0	0	0
	96	0.80882	0.74038	0.57432	0.79861	0.71552	0	0	0.66667	0.81633	0.57692	0.625	0.74324
	98	0	0	0.15541	0.01389	0.05388	0	0	0	0	0.34615	0	0.06081
	100	0	0	0.01351	0	0.00431	0	0	0	0	0	0	0
KMS7R		Northland	Coromandel	Western	Eastern	A. mantelli	A. haastii	A. owenii	A. rowi	Haast	Fiordland	Rakiura	A. australis
	193	0	0	0	0	0	0	1	0	0	0	0	0
	195	0	0	0	0	0	0	0	0	0	0.03846	0	0.00676
	197	0	0	0.01351	0	0.00431	0	0	0	0	0	0	0
	199	0	0	0	0.28472	0.08836	0.05556	0	0.83333	0.23469	0.69231	0.875	0.41892
	201	0	0	0.05405	0.05556	0.03448	0.05556	0	0	0.71429	0.26923	0	0.52027
	203	0	0	0.00676	0.11111	0.03664	0.38889	0	0.16667	0.05102	0	0	0.03378
	205	0.92647	0.53846	0.91216	0.47222	0.69397	0	0	0	0	0	0.125	0.02027
	207	0.07353	0.10577	0.01351	0.07639	0.0625	0.11111	0	0	0	0	0	0
	209	0	0.35577	0	0	0.07974	0.27778	0	0	0	0	0	0
	211	0	0	0	0	0	0.11111	0	0	0	0	0	0
KMS14B		Northland	Coromandel	Western	Eastern	A. mantelli	A. haastii	A. owenii	A. rowi	Haast	Fiordland	Rakiura	A. australis
	271	0.05882	0	0	0	0.00862	0	0	0	0	0	0	0
	285	0	0	0	0.00694	0.00216	0	0	0	0	0	0	0
	289	0.64706	0.66346	0.81757	0.88889	0.78017	0	0	0.33333	1	0.92308	0.79167	0.9527
	308	0	0.17308	0.15541	0.0625	0.10776	0.5	0.07143	0.66667	0	0.03846	0	0.00676
	324	0	0	0	0	0	0.22222	0	0	0	0	0	0
	328	0.27941	0.01923	0.02703	0.04167	0.06681	0.27778	0.92857	0	0	0.03846	0.20833	0.04054
	346	0.01471	0.14423	0	0	0.03448	0	0	0	0	0	0	0
KMS37		Northland	Coromandel	Western	Eastern	A. mantelli	A. haastii	A. owenii	A. rowi	Haast	Fiordland	Rakiura	A. australis
	147	0	0	0	0	0	1	1	0.16667	1	1	1	1
	149	0.94118	0.90385	0.85135	0.97945	0.91631	0	0	0	0	0	0	0
	151	0.05882	0.09615	0.14865	0.02055	0.08369	0	0	0.83333	0	0	0	0
KMS1		Northland	Coromandel	Western	Eastern	A. mantelli	A. haastii	A. owenii	A. rowi	Haast	Fiordland	Rakiura	A. australis
	150	0	0	0	0	0	0	0	0	0.46939	0.38462	0.45833	0.4527
	152	0.02941	0	0	0	0.00429	0	0	0	0.53061	0.30769	0.54167	0.49324
	154	0	0	0	0.07534	0.02361	0	1	0	0	0	0	0
	156	0.91176	0.84615	0.9527	0.90411	0.90773	0.94444	0	1	0	0	0	0
	158	0.05882	0.13462	0.02027	0.0137	0.04936	0.05556	0	0	0	0.30769	0	0.05405
	160	0	0.01923	0.00676	0.00685	0.00858	0	0	0	0	0	0	0
	166	0	0	0.02027	0	0.00644	0	0	0	0	0	0	0
Aptowe15		Northland	Coromandel	Western	Eastern	A. mantelli	A. haastii	A. owenii	A. rowi	Haast	Fiordland	Rakiura	A. australis
	74	0	0.00962	0.34932	0.08904	0.14009	0	0	0	0	0	0	0
	80	0	0	0	0	0	0	0	0	0	0.11538	0	0.02027
	82	0.02941	0	0	0.00685	0.00647	0.44444	0	1	0	0	0	0
	84	0	0	0	0.05479	0.01724	0.5	0	0	0	0.03846	0.29167	0.05405
	86	0	0	0	0.03425	0.01078	0.05556	0	0	0	0.26923	0	0.0473
	88	0	0.19231	0.04795	0.15753	0.10776	0	0	0	0	0.26923	0	0.0473
	90	0	0.05769	0.09589	0.26027	0.125	0	0.35714	0	0	0.11538	0.70833	0.13514
	92	0.10294	0.13462	0.12329	0.15753	0.13362	0	0.64286	0	0	0	0	0
	94	0.04412	0.13462	0.0411	0.05479	0.06681	0	0	0	0.5	0	0	0.33108
	96	0.25	0.10577	0.05479	0.0274	0.08621	0	0	0	0.17347	0	0	0.11486
	98	0.33824	0.15385	0.0411	0.09589	0.12716	0	0	0	0	0	0	0
	100	0.23529	0.21154	0.19863	0.04795	0.15948	0	0	0	0.13265	0.03846	0	0.09459
	102	0	0	0	0.0137	0.00431	0	0	0	0.07143	0.15385	0	0.07432
	104	0	0	0.04795	0	0.01509	0	0	0	0.10204	0	0	0.06757
	106	0	0	0	0	0	0	0	0	0.02041	0	0	0.01351
Aptowe8		Northland	Coromandel	Western	Eastern	A. mantelli	A. haastii	A. owenii	A. rowi	Haast	Fiordland	Rakiura	A. australis
	186	0	0	0.05405	0	0.01717	0	0	0	0	0	0	0
	188	0	0	0.09459	0	0.03004	0	0	0.33333	0	0	0	0
	192	0.01471	0	0.12838	0.0137	0.04721	0	0	0	0	0	0	0
	194	0.02941	0.375	0.06081	0	0.1073	0	0.07143	0.16667	0	0	0	0
	196	0.04412	0.04808	0	0.10274	0.04936	0.22222	0.92857	0	0	0	0	0
	198	0	0	0.04054	0.03425	0.02361	0	0	0.16667	0	0	0.125	0.02027
	200	0.10294	0.16346	0.10135	0.17808	0.13948	0.16667	0	0	0	0.15385	0.08333	0.04054
	202	0.48529	0.10577	0.11486	0.26027	0.21245	0.33333	0	0	0	0.03846	0.08333	0.02027
	204	0.10294	0	0.18243	0.0411	0.08584	0	0	0	0.52041	0.38462	0.29167	0.45946
	206	0.16176	0.08654	0.03378	0.13699	0.09657	0.05556	0	0	0	0	0.41667	0.06757
	208	0.04412	0.04808	0.0473	0.0411	0.04506	0.05556	0	0.16667	0.45918	0	0	0.30405
	210	0.01471	0.00962	0.0473	0.12329	0.05794	0.16667	0	0.16667	0.02041	0.34615	0	0.07432
	212	0	0.16346	0.08108	0.03425	0.07296	0	0	0	0	0.07692	0	0.01351
	214	0	0	0	0.02055	0.00644	0	0	0	0	0	0	0
	216	0	0	0.01351	0	0.00429	0	0	0	0	0	0	0
	218	0	0	0	0.0137	0.00429	0	0	0	0	0	0	0
Aptowe35		Northland	Coromandel	Western	Eastern	A. mantelli	A. haastii	A. owenii	A. rowi	Haast	Fiordland	Rakiura	A. australis
	91	0	0.15385	0.06081	0.0137	0.05794	0	0	0	0	0.76923	0.25	0.17568
	92	0.17647	0.49038	0.62162	0.43151	0.46781	0	0	0	0.45918	0.11538	0.5	0.40541
	119	0.08824	0	0	0.13699	0.05579	0.05556	0	0	0	0	0	0
	121	0	0.08654	0	0	0.01931	0.27778	0	0	0	0	0	0
	123	0	0	0	0	0	0.44444	0	0	0	0	0	0
	125	0	0	0.00676	0	0.00215	0	0	0	0.39796	0.07692	0	0.27703
	127	0.07353	0	0	0.11644	0.04721	0	0	0	0	0	0	0
	128	0	0	0	0	0	0.05556	0	0	0	0	0	0
	129	0.01471	0	0	0.00685	0.00429	0	0	0	0	0	0	0
	131	0.02941	0	0	0	0.00429	0	0	0	0	0	0	0
	132	0	0	0	0	0	0.16667	0	0	0	0	0	0
	135	0	0	0.03378	0	0.01073	0	0	0	0	0.03846	0.25	0.0473
	137	0	0	0	0	0	0	0	0.5	0	0	0	0
	139	0	0	0	0.00685	0.00215	0	0.07143	0	0.02041	0	0	0.01351
	141	0.05882	0.04808	0.06081	0	0.03863	0	0.21429	0.33333	0.11224	0	0	0.07432
	143	0.05882	0	0	0.21233	0.07511	0	0.71429	0.16667	0	0	0	0
	145	0.05882	0	0	0.0137	0.01288	0	0	0	0	0	0	0
	147	0.23529	0	0.00676	0.0137	0.04077	0	0	0	0	0	0	0
	149	0.10294	0	0.01351	0.02055	0.02575	0	0	0	0.0102	0	0	0.00676
	151	0	0.01923	0.00676	0.00685	0.00858	0	0	0	0	0	0	0
	153	0.07353	0.20192	0.04054	0	0.06867	0	0	0	0	0	0	0
	155	0	0	0.14865	0.00685	0.04936	0	0	0	0	0	0	0
	157	0	0	0	0.0137	0.00429	0	0	0	0	0	0	0
	161	0.02941	0	0	0	0.00429	0	0	0	0	0	0	0
Aptowe39		Northland	Coromandel	Western	Eastern	A. mantelli	A. haastii	A. owenii	A. rowi	Haast	Fiordland	Rakiura	A. australis
	136	0	0	0	0	0	0.38889	0	0	0	0	0	0
	138	0	0	0	0	0	0.33333	0.71429	0	0	0	0	0
	140	0	0	0	0	0	0.05556	0.28571	0	0	0	0	0
	142	0	0	0	0	0	0.11111	0	0	0	0	0	0
	144	0.36765	0.08654	0	0.26027	0.15451	0.11111	0	0.83333	1	1	1	1
	146	0.55882	0.75962	0.81081	0.43836	0.64592	0	0	0.16667	0	0	0	0
	148	0.07353	0.15385	0.10135	0.26712	0.16094	0	0	0	0	0	0	0
	150	0	0	0.02703	0.03425	0.01931	0	0	0	0	0	0	0
	152	0	0	0.06081	0	0.01931	0	0	0	0	0	0	0
Aptowe29		Northland	Coromandel	Western	Eastern	A. mantelli	A. haastii	A. owenii	A. rowi	Haast	Fiordland	Rakiura	A. australis
	123	0	0.05769	0	0.03425	0.02371	0.05556	0	0	0	0	0	0
	125	0	0	0	0	0	0.05556	0	0	0	0	0	0
	127	0	0	0	0	0	0	0	0	0.03061	0.26923	0	0.06757
	129	0.19118	0.18269	0.10959	0.0274	0.11207	0.16667	0	0	0	0.34615	0	0.06081
	131	0.47059	0.40385	0.65753	0.69178	0.58405	0.05556	0	0	0.12245	0.11538	0.25	0.14189
	133	0.26471	0.00962	0.10274	0.21233	0.14009	0.33333	0	0.66667	0	0	0.16667	0.02703
	135	0.05882	0.34615	0.05479	0.0274	0.11207	0	0	0.33333	0	0.03846	0.08333	0.02027
	137	0	0	0.07534	0	0.02371	0	0	0	0.67347	0.11538	0	0.46622
	138	0	0	0	0	0	0	0	0	0	0.03846	0	0.00676
	139	0	0	0	0.00685	0.00216	0.05556	0	0	0	0	0.45833	0.07432
	141	0.01471	0	0	0	0.00216	0.05556	0	0	0	0	0	0
	143	0	0	0	0	0	0.16667	0	0	0	0.03846	0.04167	0.01351
	144	0	0	0	0	0	0	0.35714	0	0	0	0	0
	146	0	0	0	0	0	0	0	0	0.13265	0.03846	0	0.09459
	148	0	0	0	0	0	0	0.64286	0	0.04082	0	0	0.02703
	150	0	0	0	0	0	0.05556	0	0	0	0	0	0
KMS18		Northland	Coromandel	Western	Eastern	A. mantelli	A. haastii	A. owenii	A. rowi	Haast	Fiordland	Rakiura	A. australis
	164	0	0.09615	0.00725	0.01408	0.02876	0	0	0	0	0	0	0
	166	0	0	0	0	0	0.33333	0	0	0.58163	0.38462	0.16667	0.47973
	168	0	0	0	0	0	0	0	0	0.10204	0	0	0.06757
	172	0.48529	0.80769	0.23913	0.11972	0.36947	0.44444	0	0	0	0.15385	0	0.02703
	174	0.13235	0	0.3913	0.01408	0.14381	0.11111	1	0	0	0.03846	0	0.00676
	175	0	0	0.02899	0.00704	0.01106	0.11111	0	0.16667	0	0.34615	0.125	0.08108
	177	0	0.03846	0.02174	0.01408	0.01991	0	0	0.83333	0	0.03846	0	0.00676
	179	0.13235	0	0.07971	0.05634	0.06195	0	0	0	0.31633	0	0.625	0.31081
	181	0.07353	0	0.10145	0.15493	0.09071	0	0	0	0	0.03846	0	0.00676
	183	0	0	0.07971	0.10563	0.05752	0	0	0	0	0	0.08333	0.01351
	185	0.05882	0	0.05072	0.47183	0.17257	0	0	0	0	0	0	0
	187	0.10294	0.05769	0	0.04225	0.04204	0	0	0	0	0	0	0
	189	0.01471	0	0	0	0.00221	0	0	0	0	0	0	0
Apt29		Northland	Coromandel	Western	Eastern	A. mantelli	A. haastii	A. owenii	A. rowi	Haast	Fiordland	Rakiura	A. australis
	89	0	0	0.02174	0.0137	0.01096	0	0	0	0	0	0	0
	93	0.16176	0	0.31884	0.59589	0.3114	0	0	0	0	0	0	0
	99	0	0	0	0	0	0	1	0	0	0	0	0
	101	0	0	0	0	0	0.38889	0	0	0	0	0	0
	103	0.01471	0.125	0	0.10959	0.06579	0.61111	0	0	0.07447	0	0	0.0493
	105	0.33824	0.20192	0.24638	0.0137	0.17544	0	0	0	0	0	0	0
	107	0.33824	0.45192	0.37681	0.07534	0.29167	0	0	0	0.03191	0	0	0.02113
	109	0.13235	0.22115	0	0.06164	0.08991	0	0	0	0	0.08333	0	0.01408
	111	0.01471	0	0.02899	0.00685	0.01316	0	0	0	0	0.33333	0	0.05634
	113	0	0	0.00725	0.0274	0.01096	0	0	0	0	0.125	0.375	0.08451
	115	0	0	0	0.00685	0.00219	0	0	1	0.21277	0.125	0	0.16197
	117	0	0	0	0.05479	0.01754	0	0	0	0.5	0	0.5	0.41549
	119	0	0	0	0	0	0	0	0	0	0.33333	0	0.05634
	121	0	0	0	0.03425	0.01096	0	0	0	0	0	0.125	0.02113
	123	0	0	0	0	0	0	0	0	0.18085	0	0	0.11972
Apt59		Northland	Coromandel	Western	Eastern	A. mantelli	A. haastii	A. owenii	A. rowi	Haast	Fiordland	Rakiura	A. australis
	122	0	0	0	0	0	0.11111	0.78571	0	0	0	0	0
	126	0	0	0	0.00694	0.00216	0	0	0	0	0	0	0
	128	0.04412	0.03846	0.01351	0	0.0194	0.38889	0	0	0	0	0	0
	130	0	0	0	0	0	0.38889	0	0	0	0	0.54545	0.08219
	132	0	0.06731	0	0	0.01509	0.11111	0.21429	0	0	0	0	0
	134	0.02941	0	0.02027	0.01389	0.01509	0	0	0	0	0	0	0
	136	0	0	0.00676	0	0.00216	0	0	0	0	0.07692	0	0.0137
	138	0.47059	0.03846	0.08108	0.04861	0.11853	0	0	0	0.0102	0	0	0.00685
	140	0.25	0.5	0.46622	0.52083	0.45905	0	0	0	0.17347	0.65385	0	0.23288
	142	0.19118	0.14423	0.06081	0.1875	0.13793	0	0	0	0.81633	0.15385	0.22727	0.60959
	144	0.01471	0.06731	0.08784	0.02778	0.05388	0	0	0.16667	0	0.07692	0.04545	0.02055
	146	0	0	0.05405	0.00694	0.0194	0	0	0	0	0.03846	0.18182	0.03425
	148	0	0.14423	0.2027	0.18056	0.15302	0	0	0.16667	0	0	0	0
	151	0	0	0.00676	0	0.00216	0	0	0.66667	0	0	0	0
	153	0	0	0	0.00694	0.00216	0	0	0	0	0	0	0
Apt37		Northland	Coromandel	Western	Eastern	A. mantelli	A. haastii	A. owenii	A. rowi	Haast	Fiordland	Rakiura	A. australis
	141	0	0.11538	0	0	0.02597	0	0	0	0	0	0.875	0.14189
	143	0	0	0	0	0	1	1	0	0	0	0	0
	145	0	0.09615	0.03378	0	0.03247	0	0	1	1	0.88462	0	0.81757
	147	0.95588	0.78846	0.96622	0.95775	0.92208	0	0	0	0	0.11538	0.125	0.04054
	151	0.04412	0	0	0.02113	0.01299	0	0	0	0	0	0	0
	153	0	0	0	0.02113	0.00649	0	0	0	0	0	0	0
Apt35		Northland	Coromandel	Western	Eastern	A. mantelli	A. haastii	A. owenii	A. rowi	Haast	Fiordland	Rakiura	A. australis
	137	0	0	0	0	0	1	1	0	0	0	0	0
	145	0	0	0	0	0	0	0	0	0.02041	0.19231	0	0.0473
	147	0	0	0	0.02055	0.00647	0	0	0	0	0	0	0
	149	0.07353	0	0.18493	0.34247	0.17672	0	0	0.33333	0.10204	0.42308	0.41667	0.20946
	151	0.26471	0.24038	0.0137	0.09589	0.12716	0	0	0	0.64286	0.15385	0.5	0.53378
	153	0.44118	0.19231	0.28082	0.16438	0.24784	0	0	0.5	0.23469	0.07692	0	0.16892
	155	0.13235	0	0.00685	0.0411	0.03448	0	0	0	0	0.07692	0	0.01351
	157	0.08824	0.08654	0.32877	0.14384	0.18103	0	0	0.16667	0	0.03846	0	0.00676
	159	0	0.11538	0.15068	0.15753	0.12284	0	0	0	0	0	0	0
	161	0	0.33654	0	0.0274	0.08405	0	0	0	0	0	0	0
	163	0	0.02885	0.03425	0	0.01724	0	0	0	0	0	0	0
	165	0	0	0	0	0	0	0	0	0	0.03846	0.08333	0.02027
	167	0	0	0	0.00685	0.00216	0	0	0	0	0	0	0
Apt68		Northland	Coromandel	Western	Eastern	A. mantelli	A. haastii	A. owenii	A. rowi	Haast	Fiordland	Rakiura	A. australis
	201	0	0	0	0	0	0.72222	0	0	0	0	0	0
	203	0	0	0	0.15972	0.04957	0	0	0	0	0	0	0
	205	0.42647	0.68269	0.85811	0.75694	0.72414	0	0	0.5	0	0.03846	0	0.00676
	207	0.5	0.02885	0.13514	0.06944	0.1444	0.11111	0	0	0.45918	0.11538	0	0.32432
	209	0.04412	0.09615	0	0.01389	0.03233	0	1	0.16667	0.28571	0.73077	0.91667	0.46622
	210	0	0	0.00676	0	0.00216	0	0	0	0	0	0	0
	211	0.01471	0	0	0	0.00216	0.05556	0	0.33333	0.2551	0.03846	0	0.17568
	212	0.01471	0.19231	0	0	0.04526	0	0	0	0	0	0	0
	213	0	0	0	0	0	0.05556	0	0	0	0.07692	0.08333	0.02703
	216	0	0	0	0	0	0.05556	0	0	0	0	0	0
Aptowe1		Northland	Coromandel	Western	Eastern	A. mantelli	A. haastii	A. owenii	A. rowi	Haast	Fiordland	Rakiura	A. australis
	104	0.23529	0.36538	0.40845	0.08904	0.27174	0	0	0	0	0	0	0
	106	0	0	0	0	0	0	0	0	0	0.07692	0.25	0.05479
	108	0.69118	0.57692	0.17606	0.5137	0.45	0.66667	0	1	0	0	0.20833	0.03425
	110	0.07353	0.05769	0.40845	0.39726	0.27609	0	0	0	0	0	0.54167	0.08904
	112	0	0	0	0	0	0	0	0	0	0.03846	0	0.00685
	115	0	0	0	0	0	0	0	0	0.16667	0.53846	0	0.20548
	117	0	0	0	0	0	0	0.71429	0	0	0.30769	0	0.05479
	119	0	0	0	0	0	0.05556	0	0	0	0.03846	0	0.00685
	121	0	0	0.00704	0	0.00217	0	0.28571	0	0.83333	0	0	0.54795
	123	0	0	0	0	0	0.16667	0	0	0	0	0	0
	125	0	0	0	0	0	0.05556	0	0	0	0	0	0
	131	0	0	0	0	0	0.05556	0	0	0	0	0	0
KMS30		Northland	Coromandel	Western	Eastern	A. mantelli	A. haastii	A. owenii	A. rowi	Haast	Fiordland	Rakiura	A. australis
	339	0.05882	0	0	0.00694	0.01111	0	0	0	0	0	0	0
	341	0.02941	0.24038	0.29104	0.26389	0.23111	0	1	1	0	0	0	0
	343	0.70588	0.13462	0.24627	0.32639	0.31556	0	0	0	0	0	0	0
	345	0.11765	0.00962	0.36567	0.11111	0.16444	0.38889	0	0	0	0	0	0
	347	0.08824	0.61538	0.0597	0.24306	0.25111	0.05556	0	0	0.30851	0.11538	0	0.22535
	349	0	0	0.03731	0.04861	0.02667	0.55556	0	0	0	0.23077	0.22727	0.07746
	351	0	0	0	0	0	0	0	0	0.41489	0.15385	0.09091	0.3169
	353	0	0	0	0	0	0	0	0	0.21277	0.26923	0.68182	0.29577
	355	0	0	0	0	0	0	0	0	0.05319	0.19231	0	0.07042
	357	0	0	0	0	0	0	0	0	0.01064	0.03846	0	0.01408
Aptowe3		Northland	Coromandel	Western	Eastern	A. mantelli	A. haastii	A. owenii	A. rowi	Haast	Fiordland	Rakiura	A. australis
	175	0.55882	0.78846	0.24306	0.26027	0.41775	0	0	0	0	0	0	0
	177	0.36765	0.19231	0.57639	0.71918	0.50433	0	0	0	0	0	0	0
	179	0.04412	0.01923	0.15972	0	0.06061	0	0	0	1	1	0.66667	0.94521
	181	0	0	0.00694	0	0.00216	0	0	0	0	0	0	0
	183	0.02941	0	0	0	0.00433	1	0	0	0	0	0	0
	185	0	0	0	0	0	0	0.71429	0	0	0	0	0
	187	0	0	0	0	0	0	0.28571	0	0	0	0	0
	191	0	0	0	0.0137	0.00433	0	0	0	0	0	0	0
	193	0	0	0	0	0	0	0	0	0	0	0.25	0.0411
	194	0	0	0	0	0	0	0	0.16667	0	0	0	0
	196	0	0	0	0	0	0	0	0.16667	0	0	0	0
	197	0	0	0.01389	0	0.00433	0	0	0	0	0	0.08333	0.0137
	198	0	0	0	0	0	0	0	0.66667	0	0	0	0
	200	0	0	0	0.00685	0.00216	0	0	0	0	0	0	0
Aptowe24		Northland	Coromandel	Western	Eastern	A. mantelli	A. haastii	A. owenii	A. rowi	Haast	Fiordland	Rakiura	A. australis
	75	0	0	0	0	0	0.38889	0.07143	0	0	0	0	0
	76	0	0	0	0	0	0.55556	0	0	0	0	0.04167	0.00685
	77	0	0	0	0	0	0	0.92857	0	0	0	0.08333	0.0137
	79	0.01471	0	0	0	0.00222	0	0	0	0	0	0.04167	0.00685
	81	0	0	0	0	0	0	0	0.66667	0	0.11538	0.58333	0.11644
	83	0	0	0	0	0	0	0	0	0.03125	0.34615	0.25	0.12329
	85	0	0	0	0.01515	0.00444	0	0	0	0.58333	0.38462	0	0.45205
	87	0	0.00962	0.0137	0.00758	0.00889	0	0	0	0.14583	0	0	0.09589
	89	0	0.04808	0.23288	0.26515	0.16444	0	0	0	0.05208	0.15385	0	0.06164
	91	0.01471	0	0.0411	0.18939	0.07111	0	0	0	0.1875	0	0	0.12329
	93	0.26471	0	0.13699	0.21212	0.14667	0	0	0	0	0	0	0
	95	0.64706	0.49038	0.43151	0.17424	0.40222	0	0	0	0	0	0	0
	97	0	0.10577	0.12329	0.07576	0.08667	0	0	0	0	0	0	0
	99	0.05882	0.25	0.02055	0.06061	0.09111	0	0	0	0	0	0	0
	101	0	0.09615	0	0	0.02222	0.05556	0	0.33333	0	0	0	0
Aptowe34		Northland	Coromandel	Western	Eastern	A. mantelli	A. haastii	A. owenii	A. rowi	Haast	Fiordland	Rakiura	A. australis
	140	0	0	0.00704	0.04795	0.01739	0.16667	0	0	0	0	0	0
	141	0	0	0	0	0	0.22222	0	0	0	0	0	0
	142	0	0	0.07746	0.0411	0.03696	0.05556	0	0	0	0	0	0
	143	0.04412	0	0.06338	0	0.02609	0.16667	0	0	0.08163	0	0	0.05479
	144	0.10294	0	0.08451	0.07534	0.06522	0	0	0.16667	0.60204	0	0	0.40411
	145	0.02941	0	0.10563	0.26027	0.11957	0.22222	0	0	0	0.53846	0	0.09589
	146	0.23529	0.01923	0.16197	0.28767	0.18043	0.16667	0.21429	0.66667	0.02041	0	0	0.0137
	148	0.36765	0.26923	0.01408	0.09589	0.15	0	0	0	0.02041	0	0.22727	0.04795
	149	0.04412	0.14423	0.33803	0.08219	0.16957	0	0.78571	0	0.27551	0	0.09091	0.19863
	150	0.01471	0	0	0.05479	0.01957	0	0	0	0	0.15385	0.68182	0.13014
	151	0.13235	0.25	0.02817	0.0137	0.08913	0	0	0.16667	0	0	0	0
	152	0.01471	0.17308	0.10563	0.03425	0.08478	0	0	0	0	0.15385	0	0.0274
	154	0	0.14423	0	0	0.03261	0	0	0	0	0	0	0
	155	0	0	0.01408	0	0.00435	0	0	0	0	0.15385	0	0.0274
	157	0	0	0	0.00685	0.00217	0	0	0	0	0	0	0
	159	0.01471	0	0	0	0.00217	0	0	0	0	0	0	0
Aptowe23		Northland	Coromandel	Western	Eastern	A. mantelli	A. haastii	A. owenii	A. rowi	Haast	Fiordland	Rakiura	A. australis
	87	1	1	1	1	1	0	0	1	1	1	1	1
	105	0	0	0	0	0	0.11111	0	0	0	0	0	0
	107	0	0	0	0	0	0.05556	0	0	0	0	0	0
	109	0	0	0	0	0	0.22222	0	0	0	0	0	0
	111	0	0	0	0	0	0.11111	0	0	0	0	0	0
	113	0	0	0	0	0	0.33333	0	0	0	0	0	0
	115	0	0	0	0	0	0.11111	0.14286	0	0	0	0	0
	117	0	0	0	0	0	0	0.28571	0	0	0	0	0
	119	0	0	0	0	0	0.05556	0.57143	0	0	0	0	0
Aptowe28		Northland	Coromandel	Western	Eastern	A. mantelli	A. haastii	A. owenii	A. rowi	Haast	Fiordland	Rakiura	A. australis
	83	0	0	0.02817	0	0.00893	0	0	0	0	0	0	0
	85	0	0	0.05634	0	0.01786	0	0	0	0	0	0	0
	88	0	0	0.05634	0	0.01786	0	0	0.16667	0	0	0	0
	90	0	0.03	0.09859	0.2029	0.10045	0.5	0.92857	0.33333	0	0	0	0
	91	0	0	0	0.00725	0.00223	0	0	0	0	0	0	0
	92	0.16176	0.23	0.07746	0.23913	0.17411	0.22222	0.07143	0.5	0	0	0	0
	93	0	0	0	0.00725	0.00223	0	0	0	0	0	0	0
	94	0.02941	0	0.07042	0.16667	0.07813	0.22222	0	0	0	0	0	0
	96	0.69118	0.69	0.15493	0.07246	0.33036	0	0	0	0	0	0	0
	98	0.11765	0.05	0.30986	0.15217	0.17411	0	0	0	0	0	0	0
	100	0	0	0.14789	0.15217	0.09375	0.05556	0	0	0	0	0	0

## Sheet: Het. and Polymorphism
Title: Extraction of DNA from captive-sourced faeces and moulted feathers provides a novel method for conservation management of New Zealand kiwi (Apteryx spp.)
Authors: Ana Ramón-Laca, Daniel J. White, Jason T. Weir, Hugh A. Robertson
Data Title	Heterozygosity, inbreeding coefficient, and polymorphism by Population for Codominant Data
No. Loci	23
No. Samples	326
No. Pops.	10
		Northland (n=34)					Coromandel (n= 52)			Western (n=74)				Eastern (n=73)			A. mantelli (n=233)							Fis	A. mantelli (n=233)	A.haastii (n=9)	A.owenii (n=7)	A.rowi (n=3)	A. australis (n=74)
Pop	Locus	Na	Ne	Ho	He	Na	Ne	Ho	He	Na	Ne	Ho	He	Na	Ne	Ho	He	Na	Ne	Ho	He			Mean	0.138309	0.147202	-0.128326	-0.225731	0.306152
	Z37B	2	1.44771	0.382353	0.309256	2	1.62451	0.519231	0.38443	4	2.38035	0.648649	0.579894	3	1.4856	0.388889	0.326871	4	1.76649	0.5	0.433905			SE	0.019857	0.0657369	0.0530449	0.0912071	0.0438161
	KMS7R	2	1.15774	0.147059	0.136246	3	2.33809	0.5	0.5723	5	1.19707	0.162162	0.164627	5	3.07382	0.666667	0.674672	7	1.9912	0.392241	0.497789
	KMS14B	4	1.99827	0.676471	0.499567	4	2.03538	0.538462	0.508691	3	1.44238	0.283784	0.306702	4	1.25657	0.166667	0.204186	6	1.59741	0.362069	0.373987			A. mantelli (n=233)
	KMS37	2	1.12451	0.117647	0.110727	2	1.21038	0.153846	0.173817	2	1.33888	0.189189	0.253104	2	1.04194	0.0410959	0.0402515	2	1.18116	0.124464	0.153374			Fis	Northland	Coromandel	Western	Eastern
	KMS1	3	1.19669	0.117647	0.16436	3	1.36153	0.230769	0.265533	4	1.1007	0.0945946	0.0914901	4	1.21459	0.191781	0.176675	6	1.20906	0.158798	0.172908			Mean	-0.00560855	0.0627432	0.0472064	0.0498397
	Aptowe15	6	4.07042	0.676471	0.754325	8	6.4	0.634615	0.84375	9	5.08008	0.849315	0.803153	12	6.89838	0.835616	0.855038	13	8.40934	0.771552	0.881085			SE	0.0283895	0.0333147	0.0233805	0.0251896
	Aptowe8	9	3.47147	0.676471	0.711938	8	4.59864	0.653846	0.782544	13	9.72647	0.864865	0.897188	12	6.64464	0.835616	0.849503	16	9.09059	0.781116	0.889996
	Aptowe35	12	7.81081	0.823529	0.871972	6	3.17371	0.673077	0.684911	10	2.38658	0.554054	0.58099	13	3.77408	0.753425	0.735035	20	4.08219	0.682403	0.755033			A. australis (n=74)
	Aptowe39	3	2.20821	0.617647	0.547145	3	1.64427	0.403846	0.391827	4	1.48784	0.351351	0.327885	4	3.00819	0.575342	0.667574	5	2.13795	0.472103	0.532263			Fis	Haast	Fiordland	Rakiura
	Aptowe29	5	3.01434	0.705882	0.668253	5	3.12782	0.730769	0.680288	5	2.15705	0.479452	0.536405	6	1.89982	0.410959	0.473635	8	2.58403	0.547414	0.613007			Mean	0.164783	0.11874	-0.0026751
	KMS18	7	3.4456	0.735294	0.709775	4	1.50055	0.307692	0.33358	9	4.21514	0.797101	0.76276	10	3.60071	0.676056	0.722277	11	4.86716	0.637168	0.794541			SE	0.0605086	0.0535149	0.0487532
	Apt29	6	3.66403	0.764706	0.727076	4	3.23059	0.596154	0.690459	6	3.27104	0.434783	0.694287	11	2.61803	0.575342	0.618033	11	4.42323	0.565789	0.773921
	Apt59	6	3.09091	0.588235	0.676471	7	3.29354	0.673077	0.696376	10	3.57092	0.702703	0.71996	9	2.91974	0.736111	0.657504	13	3.68531	0.689655	0.728653
	Apt37	2	1.09211	0.0882353	0.0843426	3	1.55224	0.365385	0.355769	2	1.06984	0.0675676	0.0652849	3	1.08912	0.084507	0.081829	5	1.17348	0.142857	0.147833
	Apt35	5	3.38507	0.764706	0.704585	6	4.35427	0.711538	0.77034	7	4.07728	0.657534	0.754738	9	4.9526	0.739726	0.798086	10	6.05002	0.711207	0.834711
	Apt68	5	2.30279	0.558824	0.565744	4	1.94883	0.480769	0.486871	3	1.32511	0.22973	0.245343	4	1.65702	0.402778	0.396508	7	1.81559	0.387931	0.449214
	Aptowe1	3	1.85703	0.382353	0.461505	3	2.12913	0.538462	0.530325	4	2.74191	0.56338	0.635291	3	2.32758	0.493151	0.57037	4	2.83631	0.508696	0.647429
	KMS30	5	1.90759	0.470588	0.475779	4	2.19927	0.480769	0.545303	5	3.52078	0.701493	0.715972	6	4	0.763889	0.75	6	4.09969	0.635556	0.756079
	Aptowe3	4	2.22094	0.470588	0.54974	3	1.5174	0.384615	0.340976	5	2.39778	0.583333	0.582948	4	1.70883	0.383562	0.414806	8	2.3116	0.458874	0.567399
	Aptowe24	5	2.02985	0.5	0.507353	6	3.06924	0.557692	0.674186	7	3.61411	0.767123	0.723306	8	5.22929	0.5	0.80877	10	4.31402	0.6	0.768198
	Aptowe34	10	4.46332	0.764706	0.775952	6	4.83289	0.403846	0.793084	11	5.51834	0.704225	0.818786	11	5.5395	0.684932	0.819478	15	8.24309	0.63913	0.878686
	Aptowe23	1	1	0	0	1	1	0	0	1	1	0	0	1	1	0	0	1	1	0	0
	Aptowe28	4	1.92827	0.470588	0.481401	4	1.87829	0.4	0.4676	9	5.89246	0.774648	0.830292	8	5.62434	0.710145	0.822201	11	5.11582	0.625	0.804528
	Mean	4.82609	2.60381	0.5	0.499718	4.30435	2.60959	0.475585	0.520564	6	3.06574	0.498306	0.52567	6.6087	3.15497	0.505055	0.541883	8.65217	3.65151	0.495392	0.58498
	SE	0.568098	0.31861	0.0525613	0.0523769	0.394802	0.285642	0.0382898	0.0453105	0.6742	0.432446	0.0568088	0.0581733	0.761575	0.390865	0.0544996	0.0587128	0.975204	0.50517	0.0452401	0.0555265
			A.haastii (n=9)			A.owenii (n=7)				A.rowi (n=3)
		Na	Ne	Ho	He	Na	Ne	Ho	He	Na	Ne	Ho	He
	Z37B	2	1.5283	0.444444	0.345679	2	1.68966	0.571429	0.408163	2	1.8	0.666667	0.444444
	KMS7R	6	3.85714	0.555556	0.740741	1	1	0	0	2	1.38462	0.333333	0.277778
	KMS14B	3	2.65574	0.555556	0.623457	2	1.15294	0.142857	0.132653	2	1.8	0.666667	0.444444
	KMS37	1	1	0	0	1	1	0	0	2	1.38462	0.333333	0.277778
	KMS1	2	1.11724	0.111111	0.104938	1	1	0	0	1	1	0	0
	Aptowe15	3	2.21918	0.777778	0.549383	2	1.84906	0.428571	0.459184	1	1	0	0
	Aptowe8	6	4.5	1	0.777778	2	1.15294	0.142857	0.132653	5	4.5	0.666667	0.777778
	Aptowe35	5	3.24	0.666667	0.691358	3	1.78182	0.428571	0.438776	3	2.57143	1	0.611111
	Aptowe39	5	3.44681	0.777778	0.709877	2	1.68966	0.571429	0.408163	2	1.38462	0.333333	0.277778
	Aptowe29	9	5.4	0.888889	0.814815	2	1.84906	0.428571	0.459184	2	1.8	0	0.444444
	KMS18	4	3	0.555556	0.666667	1	1	0	0	2	1.38462	0.333333	0.277778
	Apt29	2	1.90588	0.111111	0.475309	1	1	0	0	1	1	0	0
	Apt59	4	3.0566	0.444444	0.67284	2	1.50769	0.428571	0.336735	3	2	0.666667	0.5
	Apt37	1	1	0	0	1	1	0	0	1	1	0	0
	Apt35	1	1	0	0	1	1	0	0	3	2.57143	1	0.611111
	Apt68	5	1.84091	0.444444	0.45679	1	1	0	0	3	2.57143	1	0.611111
	Aptowe1	5	2.07692	0.222222	0.518519	2	1.68966	0.571429	0.408163	1	1	0	0
	KMS30	3	2.16	0.333333	0.537037	1	1	0	0	1	1	0	0
	Aptowe3	1	1	0	0	2	1.68966	0.571429	0.408163	3	2	0.666667	0.5
	Aptowe24	3	2.16	0.222222	0.537037	2	1.15294	0.142857	0.132653	2	1.8	0.666667	0.444444
	Aptowe34	6	5.4	0.666667	0.814815	2	1.50769	0.428571	0.336735	3	2	0.666667	0.5
	Aptowe23	7	4.90909	0.555556	0.796296	3	2.33333	0.285714	0.571429	1	1	0	0
	Aptowe28	4	2.84211	0.444444	0.648148	2	1.15294	0.142857	0.132653	3	2.57143	0.333333	0.611111
	Mean	3.82609	2.66591	0.425121	0.499195	1.69565	1.35648	0.229814	0.207187	2.13043	1.76192	0.405797	0.330918
		0.447444	0.291887	0.0627343	0.059386	0.132396	0.0822075	0.048148	0.0425706	0.211379	0.171757	0.0754332	0.0531401
		Haast (n=49)				Fiordland (n=13)				Rakiura (n=12)				A. australis (n=74)
		Na	Ne	Ho	He	Na	Ne	Ho	He	Na	Ne	Ho	He	Na	Ne	Ho	He
	Z37B	2	1.42832	0.367347	0.299875	3	2.18065	0.384615	0.54142	2	1.88235	0.75	0.46875	3	1.68208	0.432432	0.405497
	KMS7R	3	1.76091	0.306122	0.432112	3	1.80749	0.538462	0.446746	2	1.28	0.25	0.21875	5	2.23328	0.337838	0.552228
	KMS14B	1	1	0	0	3	1.16955	0.153846	0.14497	2	1.49223	0.25	0.329861	3	1.09971	0.0675676	0.0906684
	KMS37	1	1	0	0	1	1	0	0	1	1	0	0	1	1	0	0
	KMS1	2	1.99253	0.571429	0.498126	3	2.96491	0.384615	0.662722	2	1.98621	0.583333	0.496528	3	2.21656	0.540541	0.54885
	Aptowe15	6	3.18858	0.489796	0.686381	7	5.04478	0.615385	0.801775	2	1.70414	0.416667	0.413194	11	5.94894	0.5	0.831903
	Aptowe8	3	2.0743	0.428571	0.517909	5	3.34653	0.846154	0.701183	5	3.46988	0.583333	0.711806	8	3.16166	0.527027	0.683711
	Aptowe35	5	2.61547	0.632653	0.617659	4	1.63285	0.153846	0.387574	3	2.66667	0.75	0.625	7	3.57208	0.567568	0.720051
	Aptowe39	1	1	0	0	1	1	0	0	1	1	0	0	1	1	0	0
	Aptowe29	5	2.04602	0.489796	0.511245	8	4.44737	0.615385	0.775148	5	3.23596	0.5	0.690972	11	3.81204	0.513514	0.737673
	KMS18	3	2.22831	0.591837	0.551229	6	3.38	0.692308	0.704142	4	2.26772	0.666667	0.559028	9	2.95043	0.621622	0.661066
	Apt29	5	2.98917	0.361702	0.665459	5	3.84	0.5	0.739583	3	2.46154	0.666667	0.59375	10	4.34382	0.43662	0.769788
	Apt59	3	1.43558	0.285714	0.303415	5	2.15287	0.384615	0.535503	4	2.60215	0.636364	0.615702	7	2.30194	0.356164	0.565585
	Apt37	1	1	0	0	2	1.25651	0.230769	0.204142	2	1.28	0.25	0.21875	3	1.44887	0.0810811	0.309806
	Apt35	4	2.08692	0.55102	0.520825	7	3.93023	0.769231	0.745562	3	2.32258	0.416667	0.569444	7	2.77617	0.567568	0.639792
	Apt68	3	2.79674	0.489796	0.642441	5	1.79787	0.538462	0.443787	2	1.18033	0.166667	0.152778	5	2.82341	0.445946	0.645818
	Aptowe1	2	1.38462	0	0.277778	5	2.54135	0.384615	0.606509	3	2.50435	0.583333	0.600694	8	2.79591	0.164384	0.642334
	KMS30	5	3.1693	0.531915	0.684473	6	4.97059	0.923077	0.798817	3	1.90551	0.454545	0.475207	6	4.00238	0.591549	0.750149
	Aptowe3	1	1	0	0	1	1	0	0	3	1.94595	0.416667	0.486111	3	1.11696	0.0684932	0.10471
	Aptowe24	5	2.49756	0.541667	0.599609	4	3.28155	0.692308	0.695266	5	2.42017	0.333333	0.586806	9	3.82281	0.534247	0.738412
	Aptowe34	5	2.24288	0.387755	0.554144	4	2.77049	0.384615	0.639053	3	1.90551	0.454545	0.475207	9	4.23946	0.39726	0.764121
	Aptowe23	1	1	0	0	1	1	0	0	1	1	0	0	1	1	0	0
	Aptowe28	0	0	0	0	0	0	0	0	0	0	0	0	0	0	0	0
	Mean	2.91304	1.82336	0.305527	0.363595	3.86957	2.4572	0.399666	0.459735	2.65217	1.89188	0.396904	0.403841	5.65217	2.58037	0.337018	0.485311
	SE	0.371478	0.175075	0.050782	0.0562564	0.459009	0.291775	0.0608245	0.0628554	0.278397	0.167136	0.0512082	0.0497047	0.715743	0.297543	0.0477861	0.0624144
Na = No. of Different Alleles
Ne = No. of Effective Alleles = 1 / (Sum pi^2)
Ho = Observed Heterozygosity = No. of Hets / N
He = Expected Heterozygosity = 1 - Sum pi^2
F = Fixation Index = (He - Ho) / He = 1 - (Ho / He)
Where pi is the frequency of the ith allele for the population & Sum pi^2 is the sum of the squared population allele frequencies.
Fis = (Mean He - Mean Ho) / Mean He
Fit = (Ht - Mean Ho) / Ht
Fst = (Ht - Mean He) / Ht
Nm = [(1 / Fst) - 1] / 4
Key: Mean He = Average He across the populations. Mean Ho = Average Ho across the populations.
Ht = Total Expected Heterozygosity = 1 - Sum tpi^2 where tpi is the frequency of the ith allele for the total & Sum tpi^2 is the sum of the squared total allele frequencies.

## Sheet: Non-invasive analyses results
Title: Extraction of DNA from captive-sourced faeces and moulted feathers provides a novel method for conservation management of New Zealand kiwi (Apteryx spp.)
Authors: Ana Ramón-Laca, Daniel J. White, Jason T. Weir, Hugh A. Robertson
		swab in Longmire
		robot							phenol/chloroform
		Ct IPC	Ct	ΔCt	QI	[target DNA]	total [DNA]	target vs total %	Ct IPC	Ct	ΔCt	QI	[target DNA]	total [DNA]	target vs total %
	SK01	23.38	23.7	0.32	0.75	0.00177333	2.99406	0.0592285	23.38	45	21.62	0	0.0068	0.319889	2.12574	SK02
	SK03	23.38	23.94	0.56	0.717391	0.007755	1.58636	0.488854	23.38	45	21.62	0		2.93071	0	SK05
	SK06	23.38	23.43	0.05	0.98913	0.0209267	2.98416	0.701259	23.38	45	21.62	0.445652	0.0303	2.26947	1.33511	SK07
	SK08	23.38	20.98	-2.4	0.847826	0.001475	0.583311	0.252867	23.38	35.98	12.6	0.0217391	0.0386	0.44566	8.66132	SK09
	SK11	23.38	21.37	-2.01	0.673913	0.00033	0.0307023	1.07484	23.38	42.14	18.76	0.73913	0.00166333	1.8715	0.0888771	SK12
	SK13	23.38	22.825	-0.555	0.869565	0.00048	0.818992	0.0586086	23.38	30.58	7.2	0.793478	0.00322	2.45459	0.131183	SK14
	SK15	23.38	23.435	0.055	0.98913	0.00501	11.742	0.0426675	23.38	45	21.62	0.0326087		1.28141	0	SK16
	SK17	23.38	23.37	-0.01	1	0.00699	0.68927	1.01412	23.38	45	21.62	0.554348	0.000176667	1.17249	0.0150676	SK18
	SK19	23.38	22.35	-1.03	0.98913	0.0127933	3.37907	0.378605	23.38	33.9	10.52	0.326087		10.2893	0	SK20
	SK21	23.38	22.78	-0.6	0.98913	0.02343	0.603117	3.88482	23.38	34.86	11.48	0.75	0.3164	0.420902	75.1719	SK22
	SK24	23.38	21.21	-2.17	0.945652	0.00194333	0.10201	1.90504	23.38	45	21.62	0.119565	0.4013	0	0	KE 1
	KE 2	23.38	21.675	-1.705	0.967391	0.00692667	0.0485294	14.2731	23.38	29.035	5.655	0.51087	0.002065	0.872465	0.236686	KE 4
	KE 6	23.38	21.86	-1.52	0.652174	0.000593333	0.0574429	1.03291	23.38	26.02	2.64	0.0978261		0.0871544	0	KE 8
	KE 10	23.38	21.29	-2.09	0.978261	0.00408	0.045332	9.00027	23.38	22.84	-0.54	0		0.110924	0	AZ01-KB1
	AZ02-KB2	23.38	25.585	2.205	0.771739	0.03385	20.4091	0.165857	23.38	45	21.62	0		14.5471	0	AZ03-KB1
	AZ04-NZD2	23.38	16.98	-6.4	0.706522	6e-05	49.7896	0.000120507	23.38	23.69	0.31	0.945652	0.0149867	0.380299	3.94076	AZ05-KB1
	AZ06-NZD2	23.38	28.695	5.315	0	0.000275	35.3675	0.00077755	23.38	45	21.62	0	0.175533	16.0281	1.09516	AZ07-NZD3
	AZ08-KB1	23.38	23.35	-0.03	0.0978261		25.2296	0	23.38	45	21.62	0	0.00051	1.7725	0.028773	AZ09-KB2
	AZ11-KB2	23.38	22.65	-0.73	0.0978261		0.537758	0	23.38	45	21.62	0	0.392767	5.68358	6.91055	AZ12-NZD3
	AZ13-NZD2	23.38	22.38	-1	0.978261	0.00689333	65.3607	0.0105466	23.38	45	21.62	0		22.5291	0	AZ14-KB1
	AZ15-KB2	23.38	45	21.62	0.597826	0.05175	55.5992	0.0930769	23.38	28.04	4.66	0.869565	0.0150333	0.10201	14.7371	AZ16-KB2
	AZ17-KB1	23.38	23.36	-0.02	0.108696		33.7842	0	23.38	45	21.62	0		31.5117	0	AZ18-NZD3
	AZ19-KB1	23.38	45	21.62	0		0.0725302	0	21.27	45	23.73	0	0.00643333	3.77197	0.170556	AZ20-NZD3
	AZ21-NZD3	23.38	37.78	14.4	0.163043		4.42509	0	21.27	45	23.73	0		8.05919	0	AZ22-NZD3
	AZ23-NZD3	23.38	22.985	-0.395	0.206522	0.00015	0.547661	0.0273892	21.27	45	23.73	0.0326087		2.15959	0	AZ24-NZD2
	Mean		25.1192	1.7392	0.643478	0.00937425	12.6715	1.3786		39.2834	16.1566	0.249565	0.0937192	5.24287	4.58595
	SD		6.83694	6.83694	0.362763	0.0131777	19.4578	3.22595		7.88534	8.0959	0.330542	0.145475	7.83513	14.8164
	SE		1.36739	1.36739	0.0725527	0.00263554	3.89156	0.645191		1.57707	1.61918	0.0661083	0.0290949	1.56703	2.96328
	Median			-0.395	0.75	0.004545	1.58636	0.0930769			21.62	0.0326087	0.0149867	1.8715	0.028773
	kiwi	swab in Longmire			Without samples from Zoo
		robot							phenol/chloroform
		Ct IPC	Ct	ΔCt	QI	[target DNA]	total [DNA]	target vs total %	Ct IPC	Ct	ΔCt	QI	[target DNA]	total [DNA]	target vs total %
	SK01	23.38	23.7	0.32	0.75	0.00177333	2.99406	0.0592285	23.38	45		0	0.0068	0.319889	2.12574	SK02
	SK03	23.38	23.94	0.56	0.717391	0.007755	1.58636	0.488854	23.38	45		0		2.93071	0	SK05
	SK06	23.38	23.43	0.05	0.98913	0.0209267	2.98416	0.701259	23.38	45		0.445652	0.0303	2.26947	1.33511	SK07
	SK08	23.38	20.98	-2.4	0.847826	0.001475	0.583311	0.252867	23.38	35.98	12.6	0.0217391	0.0386	0.44566	8.66132	SK09
	SK11	23.38	21.37	-2.01	0.673913	0.00033	0.0307023	1.07484	23.38	42.14	18.76	0.73913	0.00166333	1.8715	0.0888771	SK12
	SK13	23.38	22.825	-0.555	0.869565	0.00048	0.818992	0.0586086	23.38	30.58	7.2	0.793478	0.00322	2.45459	0.131183	SK14
	SK15	23.38	23.435	0.055	0.98913	0.00501	11.742	0.0426675	23.38	45		0.0326087		1.28141	0	SK16
	SK17	23.38	23.37	-0.01	1	0.00699	0.68927	1.01412	23.38	45		0.554348	0.000176667	1.17249	0.0150676	SK18
	SK19	23.38	22.35	-1.03	0.98913	0.0127933	3.37907	0.378605	23.38	33.9	10.52	0.326087		10.2893	0	SK20
	SK21	23.38	22.78	-0.6	0.98913	0.02343	0.603117	3.88482	23.38	34.86	11.48	0.75	0.3164	0.420902	75.1719	SK22
	SK24	23.38	21.21	-2.17	0.945652	0.00194333	0.10201	1.90504	23.38	45		0.119565	0.4013	0	0	KE 1
	KE 2	23.38	21.675	-1.705	0.967391	0.00692667	0.0485294	14.2731	23.38	29.035	5.655	0.51087	0.002065	0.872465	0.236686	KE 4
	KE 6	23.38	21.86	-1.52	0.652174	0.000593333	0.0574429	1.03291	23.38	26.02	2.64	0.0978261		0.0871544	0	KE 8
	KE 10	23.38	21.29	-2.09	0.978261	0.00408	0.045332	9.00027
	Mean		22.4439	-0.936071	0.882764	0.00675048	1.83317	2.44052		38.655	9.83643	0.337793	0.0889472	1.87812	6.75122
	SD		0.999209	0.999209	0.126037	0.00717689	2.98209	4.00232		6.87951	4.8794	0.297903	0.146218	2.59505	19.8837
	SE		0.26705	0.26705	0.0336849	0.0019181	0.796996	1.06967		1.83863	1.30407	0.0796179	0.0390785	0.693557	5.31414
	Median			-0.815	0.956522	0.004545	0.646193	0.857688			10.52	0.326087	0.0068	1.17249	0.0888771
	kiwi	feathers				QI	swab in Longmire
						Without the 5 worst-performing loci
		QI	[target DNA]			robot			phenol/chloroform
	F01	1	0.315193			SK01	0.819444		SK02	0
	F02	0.554348	0.00144			SK03	0.888889		SK05	0
	F03	0.75	0.00381			SK06	1		SK07	0.569444
	F04	0.956522	0.00460667			SK08	0.875		SK09	0.0277778
	F05	0.554348	0.00308			SK11	0.722222		SK12	0.944444
	F06	0.75	0.00135333			SK13	0.972222		SK14	0.902778
	F07	0.358696	0.00062			SK15	0.986111		SK16	0.0416667
	F08	0.608696	0.001695			SK17	1		SK18	0.708333
	F09	0.467391	0.00425			SK19	1		SK20	0.416667
	F10	0.445652	0.00131			SK21	1		SK22	0.958333
	F11	0.978261	0.13634			SK24	0.986111		KE 1	0.152778
	F12	1	0.903217			KE 2	1		KE 4	0.611111
	F13	0.847826	0.00309			KE 6	0.75		KE 8	0.125
	F14	0.902174	0.00528			KE 10	0.972222		AZ01-KB1	0
	F15	0.98913	1.61918			AZ02-KB2	0.916667		AZ03-KB1	0
	F16	1	1.08119			AZ04-NZD2	0.861111		AZ05-KB1	0.944444
	F17	1	0.640067			AZ06-NZD2	0		AZ07-NZD3	0
	F18	0.402174	0.00108			AZ08-KB1	0.125		AZ09-KB2	0
	F19	0.445652	0.00101			AZ11-KB2	0.125		AZ12-NZD3	0
	F20	0.48913	0.00163			AZ13-NZD2	0.986111		AZ14-KB1	0
	F21	0.880435	0.35531			AZ15-KB2	0.763889		AZ16-KB2	0.958333
	F22	0.913043	0.0707367			AZ17-KB1	0.138889		AZ18-NZD3	0
	F23	0.891304	0.0135467			AZ19-KB1	0		AZ20-NZD3	0
	F24	0.597826				AZ21-NZD3	0.208333		AZ22-NZD3	0
	F25	0.456522	0.00044			AZ23-NZD3	0.263889		AZ24-NZD2	0.0416667
	F26	0.98913	0.750377			Mean	0.694444		Mean	0.296111
	Mean	0.739548	0.236794			SD	0.396145		SD	0.347229
	SD	0.229184	0.420808			Median	0.75		Median	0
	SE	0.0449467	0.0825272			Mean	0.926587		Mean	0.419872
	Median	0.798913	0.00425			SD	0.35164		SD	0.331881
						Median	0.396145		Median	0

## Sheet: QI by locus
Title: Extraction of DNA from captive-sourced faeces and moulted feathers provides a novel method for conservation management of New Zealand kiwi (Apteryx spp.)
Authors: Ana Ramón-Laca, Daniel J. White, Jason T. Weir, Hugh A. Robertson

## Sheet: Non-invasive genotyping errors
Title: Extraction of DNA from captive-sourced faeces and moulted feathers provides a novel method for conservation management of New Zealand kiwi (Apteryx spp.)
Authors: Ana Ramón-Laca, Daniel J. White, Jason T. Weir, Hugh A. Robertson
Data Title	Genotyping errors
Moulted feathers
Error types Dropout False allele Type1 error Type2 Error Type3 Error Type4 Error Type5 Error												%
Expl _|___|__ __|_____ __|_____ __|______ __|__|___ __|__|___ __|___|__											ADO	across loci	across samples
_|_____ __|___|_ ______|_ ____|__|_ __|____|_ ____|__|_ ____|____
											Moulted feathers	21.9	25.1
Across loci 0.219 0.008 0.001 0.000 0.000 0.000 0.000											Faecal swabs/robot (3)	20.5	16.2
Across sples 0.251 0.007 0.001 0.000 0.002 0.000 0.000											Faecal swabs/robot (2)	16.7	12
Across PCR 0.190 0.007 0.000 0.000 0.001 0.000 0.000
Total nr 219 9 1 0 2 0 0											FA	across loci	across samples
Total number of missing data=327											Moulted feathers	0.8	0.7
Total number of missing data for consensus=1											Faecal swabs/robot (3)	1.3	1.9
											Faecal swabs/robot (2)	0.8	0.3
Faecal swab / automated DNA extraction - 3 locations
Error types Dropout False allele Type1 error Type2 Error Type3 Error Type4 Error Type5 Error											Amplification failure
Expl _|___|__ __|_____ __|_____ __|______ __|__|___ __|__|___ __|___|__
_|_____ __|___|_ ______|_ ____|__|_ __|____|_ ____|__|_ ____|____											Moulted feathers	14
											Faecal swabs/robot (3)	28
Across loci 0.205 0.013 0.026 0.002 0.000 0.000 0.000											Faecal swabs/robot (2)	6
Across sples 0.162 0.019 0.027 0.002 0.004 0.004 0.011
Across PCR 0.117 0.013 0.004 0.000 0.002 0.000 0.003
Total nr 144 14 9 1 5 1 7
Total number of missing data=640
Total number of missing data for consensus=0
Faecal swab / automated DNA extraction - 2 locations
Error types Dropout False allele Type1 error Type2 Error Type3 Error Type4 Error Type5 Error
Expl _|___|__ __|_____ __|_____ __|______ __|__|___ __|__|___ __|___|__
_|_____ __|___|_ ______|_ ____|__|_ __|____|_ ____|__|_ ____|____
Across loci 0.167 0.008 0.000 0.000 0.000 0.000 0.000
Across sples 0.120 0.003 0.000 0.000 0.000 0.000 0.000
Across PCR 0.098 0.003 0.000 0.000 0.000 0.000 0.000
Total nr 63 2 0 0 0 0 0
Total number of missing data=81
Total number of missing data for consensus=
